# Supplementary material for: Genetic screens identified dual roles of microtubule-associated serine threonine kinase and CREB within a single thermosensory neuron in the regulation of Caenorhabditis elegans thermotaxis behavior
Source: G3 (Bethesda). 2022 Sep 14;12(11):jkac248. doi: 10.1093/g3journal/jkac248 (PMC9635662; doi:10.1093/g3journal/jkac248)
Supplement: jkac248_Supplementary_FileS3 [file jkac248_supplementary_files3.xlsx]

## Sheet: Fig1b
genotype	section 1	section 2	section 3	section 4	section 5	section 6	section 7	section 8
wild-type	19	40	41	102	50	9	0	0
nj85	13	9	24	35	40	54	26	20
nj89	0	0	2	0	31	30	21	3
nj97	0	0	0	0	7	13	43	92
nj98	0	0	0	2	9	26	12	10
nj102	0	3	1	8	31	54	121	55
nj104	2	3	1	2	21	16	18	4
nj108	14	7	5	17	13	18	16	50
nj111	0	0	0	3	4	1	3	61
nj113	4	2	6	17	14	21	52	166
wild-type	31	43	63	95	56	5	0	1
nj85	4	5	8	17	60	59	20	17
nj89	2	1	1	2	25	59	40	25
nj97	0	2	1	8	31	39	91	82
nj98	1	1	0	20	51	28	11	3
nj102	0	0	5	4	24	140	209	37
nj104	0	2	0	2	13	17	20	16
nj108	16	13	10	19	40	45	39	48
nj111	0	0	0	1	6	3	5	100
nj113	2	5	7	5	19	46	51	91
wild-type	8	3	41	113	42	0	0	0
nj85	0	2	3	5	22	25	12	15
nj89	7	3	2	4	38	54	34	53
nj97	0	0	1	2	9	34	63	101
nj98	3	1	3	30	39	14	8	5
nj102	3	5	3	21	16	18	38	73
nj104	3	9	9	13	17	19	9	12
nj108	5	3	3	7	14	21	11	97
nj111	0	0	0	0	9	13	14	29
nj113	1	0	3	6	22	43	38	66
wild-type	6	11	22	110	43	1	0	0
nj85	1	4	6	14	53	52	33	27
nj89	0	0	2	2	20	49	35	25
nj97	0	1	4	15	7	18	26	90
nj98	0	0	0	6	31	35	15	21
nj102	1	1	4	3	16	22	41	85
nj104	0	1	7	17	52	47	33	13
nj108	0	1	2	2	13	20	29	82
nj111	0	0	0	1	5	2	5	48
nj113	0	1	0	1	17	39	61	75

## Sheet: Fig1c
genotype	section 1	section 2	section 3	section 4	section 5	section 6	section 7	section 8
wild-type	3	13	76	158	42	3	0	0
nj87	8	11	33	31	39	31	12	3
nj90	54	52	48	46	42	37	17	28
nj91	27	24	23	16	34	21	16	26
nj92	6	12	18	20	13	15	8	4
nj94	25	20	23	21	8	17	9	13
nj100	44	21	32	50	55	37	20	27
wild-type	9	24	40	126	48	2	0	0
nj87	5	8	23	39	30	23	9	7
nj90	20	16	20	21	16	18	21	19
nj91	33	34	34	26	30	18	9	7
nj92	8	14	17	14	17	7	2	0
nj94	38	10	5	14	13	17	13	22
nj100	56	34	41	71	45	32	42	25
wild-type	11	15	33	70	33	2	1	0
nj87	13	13	18	26	26	22	4	4
nj90	33	14	21	30	25	15	17	22
nj91	11	23	21	27	25	11	8	6
nj92	3	2	8	6	3	2	0	0
nj94	25	11	11	13	10	10	9	7
nj100	20	15	17	11	17	20	19	29
wild-type	11	9	24	83	55	9	1	0
nj87	4	18	29	32	29	23	14	7
nj90	37	26	28	15	22	20	11	19
nj91	29	17	16	27	21	9	9	16
nj92	12	8	10	15	7	4	6	2
nj94	19	15	13	16	13	5	6	2
nj100	17	14	10	17	18	27	15	28

## Sheet: Fig1d
genotype	section 1	section 2	section 3	section 4	section 5	section 6	section 7	section 8
wild-type	1	4	18	72	24	1	0	0
nj86	114	16	8	8	5	3	1	1
nj95	79	48	9	12	7	5	6	4
nj96	90	13	8	8	1	1	0	0
nj107	20	15	10	4	0	0	0	0
nj110	64	39	20	3	3	1	0	0
nj112	36	56	29	8	1	0	0	0
wild-type	0	1	18	61	5	0	0	0
nj86	257	37	16	12	6	2	1	0
nj95	93	16	11	10	9	8	13	23
nj96	58	14	13	14	2	8	8	5
nj107	15	12	6	3	0	0	0	0
nj110	46	26	22	12	2	0	0	0
nj112	7	27	17	6	0	0	0	0
wild-type	0	12	58	144	40	0	0	0
nj86	147	40	25	17	11	6	2	0
nj95	97	32	13	11	4	1	2	1
nj96	117	16	9	8	3	1	0	1
nj107	40	19	13	1	1	0	0	0
nj110	91	35	25	9	4	2	0	0
nj112	53	34	17	3	0	0	0	0
wild-type	0	10	73	91	9	0	0	0
nj86	166	18	5	5	2	2	1	0
nj95	80	35	15	4	2	2	2	1
nj96	23	6	3	6	3	3	0	2
nj107	53	19	10	1	0	0	0	0
nj110	59	36	22	9	3	1	0	0
nj112	19	23	7	13	1	0	0	0
