# Supplementary material for: Genetic screens identified dual roles of microtubule-associated serine threonine kinase and CREB within a single thermosensory neuron in the regulation of Caenorhabditis elegans thermotaxis behavior
Source: G3 (Bethesda). 2022 Sep 14;12(11):jkac248. doi: 10.1093/g3journal/jkac248 (PMC9635662; doi:10.1093/g3journal/jkac248)
Supplement: jkac248_Supplementary_FileS4 [file jkac248_supplementary_files4.xlsx]

## Sheet: Fig2b
genotype	section 1	section 2	section 3	section 4	section 5	section 6	section 7	section 8
wild-type	6	7	13	54	22	0	0	0
nj98	0	0	2	4	16	21	11	8
nj98; njEx2011[pkc-1(+)] #1	12	9	10	20	18	3	3	3
wild-type	4	3	10	40	49	18	2	0
nj98	0	0	1	2	15	30	28	10
nj98; njEx2011[pkc-1(+)] #1	10	11	8	25	20	5	2	0
wild-type	8	6	12	35	51	14	0	0
nj98	0	0	3	1	20	43	23	11
nj98; njEx2011[pkc-1(+)] #1	15	12	9	28	30	3	0	0
