# Supplementary material for: Genetic screens identified dual roles of microtubule-associated serine threonine kinase and CREB within a single thermosensory neuron in the regulation of Caenorhabditis elegans thermotaxis behavior
Source: G3 (Bethesda). 2022 Sep 14;12(11):jkac248. doi: 10.1093/g3journal/jkac248 (PMC9635662; doi:10.1093/g3journal/jkac248)
Supplement: jkac248_Supplementary_FileS5 [file jkac248_supplementary_files5.xlsx]

## Sheet: Fig3b
genotype	section 1	section 2	section 3	section 4	section 5	section 6	section 7	section 8
wild-type	5	12	29	28	40	14	3	3
nj97	1	1	2	4	10	23	39	57
nj97; njEx594[pkc-2(+)]	6	7	21	55	28	6	1	1
wild-type	7	3	18	117	96	57	18	15
nj97	3	3	7	19	26	41	36	72
nj97; njEx594[pkc-2(+)]	6	8	38	54	14	6	4	1
wild-type	14	13	28	65	36	10	0	0
nj97	0	0	0	3	2	7	11	61
nj97; njEx594[pkc-2(+)]	2	5	5	20	16	8	2	1
wild-type	15	15	34	64	16	2	0	0
nj97	0	0	0	0	1	1	20	71
nj97; njEx594[pkc-2(+)]	7	6	8	22	18	5	3	0
