# Supplementary material for: Genetic screens identified dual roles of microtubule-associated serine threonine kinase and CREB within a single thermosensory neuron in the regulation of Caenorhabditis elegans thermotaxis behavior
Source: G3 (Bethesda). 2022 Sep 14;12(11):jkac248. doi: 10.1093/g3journal/jkac248 (PMC9635662; doi:10.1093/g3journal/jkac248)
Supplement: jkac248_Supplementary_FileS6 [file jkac248_supplementary_files6.xlsx]

## Sheet: Fig.4b
genotype	section 1	section 2	section 3	section 4	section 5	section 6	section 7	section 8
wild-type	4	3	20	54	42	5	0	0
nj104	0	0	0	1	6	16	17	43
nj104; njEx2014[plc-1(+)]	0	1	1	12	25	15	7	8
wild-type	2	1	12	47	55	16	0	0
nj104	0	1	0	2	7	22	14	27
nj104; njEx2014[plc-1(+)]	0	0	1	11	18	13	8	9
wild-type	2	4	15	38	45	2	1	0
nj104	0	0	2	3	5	18	25	30
nj104; njEx2014[plc-1(+)]	0	2	0	10	28	17	6	6
wild-type	3	8	21	60	78	11	1	0
nj104	0	0	0	2	8	18	32	38
nj104; njEx2014[plc-1(+)]	1	2	1	8	22	17	8	8
