# Supplementary material for: Genetic screens identified dual roles of microtubule-associated serine threonine kinase and CREB within a single thermosensory neuron in the regulation of Caenorhabditis elegans thermotaxis behavior
Source: G3 (Bethesda). 2022 Sep 14;12(11):jkac248. doi: 10.1093/g3journal/jkac248 (PMC9635662; doi:10.1093/g3journal/jkac248)
Supplement: jkac248_Supplementary_FileS7 [file jkac248_supplementary_files7.xlsx]

## Sheet: Fig5b
genotype	section 1	section 2	section 3	section 4	section 5	section 6	section 7	section 8
wild-type	10	9	22	97	105	40	4	1
kin-4(nj102)	4	4	5	22	63	118	53	41
kin-4(nj102); njEx685[kin-4(+)]	10	10	17	65	28	17	6	0
kin-4(nj102); njEx686[kin-4(+)]	2	6	16	70	98	31	8	2
kin-4(nj102); njEx689[kin-4(tm1049)]	3	0	5	11	34	57	51	40
kin-4(nj102); njEx690[kin-4(tm1049)]	0	0	1	11	21	28	36	40
wild-type	10	17	79	134	94	19	9	1
kin-4(nj102)	1	0	0	25	78	128	65	27
kin-4(nj102); njEx685[kin-4(+)]	2	7	18	48	51	21	11	8
kin-4(nj102); njEx686[kin-4(+)]	2	7	27	74	65	26	14	3
kin-4(nj102); njEx689[kin-4(tm1049)]	1	0	1	8	43	83	49	32
kin-4(nj102); njEx690[kin-4(tm1049)]	0	1	2	2	29	46	37	19
wild-type	1	10	34	154	120	27	4	1
kin-4(nj102)	4	2	1	1	29	153	133	83
kin-4(nj102); njEx685[kin-4(+)]	5	11	31	57	99	42	16	5
kin-4(nj102); njEx686[kin-4(+)]	3	6	20	147	98	38	6	1
kin-4(nj102); njEx689[kin-4(tm1049)]	1	0	1	2	15	72	69	79
kin-4(nj102); njEx690[kin-4(tm1049)]	1	0	3	4	9	40	49	94
wild-type	3	3	62	250	65	10	1	1
kin-4(nj102)	1	2	5	11	64	146	73	43
kin-4(nj102); njEx685[kin-4(+)]	2	11	40	79	52	22	9	4
kin-4(nj102); njEx686[kin-4(+)]	1	4	24	109	75	16	3	1
kin-4(nj102); njEx689[kin-4(tm1049)]	1	3	3	3	28	86	65	52
kin-4(nj102); njEx690[kin-4(tm1049)]	0	0	1	9	20	47	57	50

## Sheet: Fig5c
genotype	section 1	section 2	section 3	section 4	section 5	section 6	section 7	section 8
wild-type	1	7	69	133	59	19	6	0
kin-4(nj102)	1	0	13	21	36	82	40	13
kin-4(tm1049)	154	28	22	26	35	30	8	2
kin-4(nj170)	53	12	23	31	23	25	4	1
kin-4(nj171)	5	4	10	27	27	69	29	12
wild-type	6	24	46	146	88	12	1	2
kin-4(nj102)	3	1	0	5	52	74	100	22
kin-4(tm1049)	28	5	19	22	36	19	8	5
kin-4(nj170)	136	2	7	20	54	35	13	6
kin-4(nj171)	5	2	3	10	73	145	116	44
wild-type	0	4	9	43	90	53	12	5
kin-4(nj102)	3	3	3	8	42	116	108	41
kin-4(tm1049)	94	9	13	13	29	15	4	1
kin-4(nj170)	95	8	5	9	14	15	3	2
kin-4(nj171)	0	0	4	7	60	153	96	20
wild-type	0	1	8	71	187	58	6	1
kin-4(nj102)	1	9	22	32	49	74	71	80
kin-4(tm1049)	159	46	33	18	30	19	4	0
kin-4(nj170)	191	20	17	40	59	52	43	22
kin-4(nj171)	0	4	16	25	86	188	101	52

## Sheet: Fig5d
genotype	section 1	section 2	section 3	section 4	section 5	section 6	section 7	section 8
wild-type	2	4	5	10	16	12	7	5
nj102	2	3	4	5	5	15	38	65
tm1049	28	9	3	4	11	7	7	5
nj102/+	0	2	5	13	47	96	62	25
tm1049/+
nj102/tm1049	2	2	5	9	10	11	32	56
wild-type	5	9	23	58	106	81	36	8
nj102	1	1	1	3	10	25	68	81
tm1049	6	14	19	27	22	18	6	4
nj102/+	2	5	17	21	38	50	18	16
tm1049/+	3	10	14	32	67	93	23	12
nj102/tm1049	0	1	1	6	4	16	32	109
wild-type	1	3	13	24	75	81	29	7
nj102	0	0	3	5	20	44	47	82
tm1049	45	11	9	14	10	8	4	6
nj102/+	9	9	9	13	45	61	63	18
tm1049/+	9	5	13	27	38	20	18	3
nj102/tm1049	4	3	3	7	10	17	44	81
wild-type	12	13	15	50	41	19	8	2
nj102	1	2	0	7	20	32	70	100
tm1049	46	14	9	14	19	7	8	5
nj102/+	11	9	17	30	38	25	15	8
tm1049/+	5	4	12	32	28	25	8	1
nj102/tm1049	2	0	0	4	9	13	34	84

## Sheet: Fig5e
genotype	section 1	section 2	section 3	section 4	section 5	section 6	section 7	section 8
wild-type				7	7	38	118	126	31	3	0
kin-4(tm1049)				31	21	18	52	60	24	11	8
kin-4(tm1049); njEx685[kin-4(+)]				3	8	11	37	27	12	2	1
kin-4(tm1049); njEx686[kin-4(+)]				3	2	18	67	30	4	3	2
kin-4(tm1049); njEx687[kin-4(nj102)]				0	0	0	2	12	35	64	29
kin-4(tm1049); njEx688[kin-4(nj102)]				0	1	3	3	11	32	45	36
wild-type				0	4	17	66	108	47	20	1
kin-4(tm1049)				111	14	16	29	66	26	7	3
kin-4(tm1049); njEx685[kin-4(+)]				4	11	29	60	24	6	2	2
kin-4(tm1049); njEx686[kin-4(+)]				0	7	27	67	28	5	3	0
kin-4(tm1049); njEx687[kin-4(nj102)]				0	0	2	1	11	41	39	22
kin-4(tm1049); njEx688[kin-4(nj102)]				1	0	0	4	13	52	46	11
wild-type				3	8	28	64	41	10	1	0
kin-4(tm1049)				43	51	34	20	10	4	0	0
kin-4(tm1049); njEx685[kin-4(+)]				0	0	2	30	36	9	1	0
kin-4(tm1049); njEx686[kin-4(+)]				0	1	7	28	23	6	0	1
kin-4(tm1049); njEx687[kin-4(nj102)]				0	0	1	2	13	30	17	2
kin-4(tm1049); njEx688[kin-4(nj102)]				0	0	2	3	8	13	20	2
wild-type				2	7	30	91	65	6	1	0
kin-4(tm1049)				70	46	16	15	20	16	5	2
kin-4(tm1049); njEx685[kin-4(+)]				0	1	8	17	16	3	1	1
kin-4(tm1049); njEx686[kin-4(+)]				0	2	10	47	28	4	1	0
kin-4(tm1049); njEx687[kin-4(nj102)]				0	0	0	1	6	38	25	1
kin-4(tm1049); njEx688[kin-4(nj102)]				0	0	1	3	14	13	8	1

## Sheet: Fig5f
genotype	section 1	section 2	section 3	section 4	section 5	section 6	section 7	section 8
wild-type	8	12	63	169	60	5	0	0
njEx685[kin-4(+)]	4	16	74	80	26	6	0	0
njEx686[kin-4(+)]	12	24	65	84	26	6	0	0
njEx687[kin-4(nj102)]	2	3	11	57	26	7	0	0
njEx688[kin-4(nj102)]	2	10	25	50	15	4	1	0
wild-type	1	10	49	276	41	3	1	0
njEx685[kin-4(+)]	10	16	47	72	22	2	0	1
njEx686[kin-4(+)]	5	9	40	78	27	9	1	0
njEx687[kin-4(nj102)]	1	1	11	54	29	8	1	0
njEx688[kin-4(nj102)]	9	15	51	80	43	10	3	1
wild-type	8	13	78	81	15	5	0	0
njEx685[kin-4(+)]	15	30	37	36	8	1	5	0
njEx686[kin-4(+)]	4	15	24	63	17	2	3	0
njEx687[kin-4(nj102)]	1	13	25	31	22	9	2	2
njEx688[kin-4(nj102)]	2	8	14	49	20	10	1	0
wild-type	4	21	61	109	35	16	3	0
njEx685[kin-4(+)]	4	5	14	22	13	8	6	0
njEx686[kin-4(+)]	1	13	18	61	40	10	2	0
njEx687[kin-4(nj102)]	0	0	13	30	9	2	0	0
njEx688[kin-4(nj102)]	0	1	15	53	26	6	2	0
