# Supplementary material for: Genetic screens identified dual roles of microtubule-associated serine threonine kinase and CREB within a single thermosensory neuron in the regulation of Caenorhabditis elegans thermotaxis behavior
Source: G3 (Bethesda). 2022 Sep 14;12(11):jkac248. doi: 10.1093/g3journal/jkac248 (PMC9635662; doi:10.1093/g3journal/jkac248)
Supplement: jkac248_Supplementary_FileS8 [file jkac248_supplementary_files8.xlsx]

## Sheet: Fig6b top
genotype	section 1	section 2	section 3	section 4	section 5	section 6	section 7	section 8
wid-type	2	3	16	66	57	6	0	0
nj89	0	0	0	0	3	18	26	34
nj89; nj254	125	27	12	6	5	13	7	17
nj89; nj255	102	8	7	13	7	7	2	4
nj89; nj256	7	17	17	17	11	9	3	3
nj89; nj257	80	16	8	5	2	1	0	1
nj89; nj260	16	11	11	17	12	0	1	0
nj89; nj262	34	20	13	18	19	18	14	69
nj89; nj263	16	12	20	18	6	2	0	1
wid-type	1	8	27	76	51	8	0	0
nj89	0	0	0	0	0	6	11	19
nj89; nj254	85	19	11	11	8	4	1	1
nj89; nj255	66	15	17	10	16	11	8	5
nj89; nj256	7	6	7	10	7	3	4	2
nj89; nj257	58	6	7	1	0	0	0	0
nj89; nj260	15	14	10	8	2	0	0	0
nj89; nj262	60	19	16	14	12	26	14	31
nj89; nj263	41	15	19	12	9	3	0	1
wid-type	4	11	39	122	58	4	0	0
nj89	0	0	1	5	14	27	42	37
nj89; nj254	140	20	13	13	10	6	3	6
nj89; nj255	32	9	5	13	6	10	3	5
nj89; nj256	16	19	31	26	9	4	8	2
nj89; nj257	65	6	4	3	2	1	0	1
nj89; nj260	15	18	11	11	1	1	0	0
nj89; nj262	16	13	10	20	15	10	6	3
nj89; nj263	109	24	33	30	15	6	3	1
wid-type	5	7	13	118	60	7	0	0
nj89	0	0	0	3	11	20	42	64
nj89; nj254	112	12	20	11	13	11	6	11
nj89; nj255	30	13	9	10	15	15	7	5
nj89; nj256	22	16	16	12	12	4	1	4
nj89; nj257	54	11	5	5	1	1	2	0
nj89; nj260	25	16	18	12	4	0	0	0
nj89; nj262	28	24	22	19	14	17	11	27
nj89; nj263	25	28	37	32	11	4	0	1
wild-type	4	4	16	35	16	3	0	0
nj89	0	0	0	2	6	21	39	50
nj89; nj254	132	19	7	9	6	2	5	3
nj89; nj255	77	13	20	12	15	5	2	0
nj89; nj256	0	3	12	20	9	3	2	0
nj89; nj257	53	19	19	11	3	4	3	0
nj89; nj260	4	7	15	36	16	2	0	2
nj89; nj262	4	10	2	14	8	13	0	17
nj89; nj263	7	13	11	9	2	0	0	0

## Sheet: Fig6b bottom
genotype	section 1	section 2	section 3	section 4	section 5	section 6	section 7	section 8
wild-type	14	21	30	92	24	1	0	0
nj89	0	0	0	3	19	32	42	68
nj89;nj267	70	51	25	10	2	2	1	1
nj89;nj268	92	7	3	1	0	0	0	0
nj89;nj269	138	12	6	4	2	0	0	0
nj89;nj270	94	10	7	5	1	4	0	0
nj89;nj271	49	33	14	21	8	9	2	1
nj89;nj274	10	8	11	12	4	1	0	0
wild-type	10	21	53	125	24	2	0	0
nj89	0	0	1	0	9	24	44	107
nj89;nj267	30	23	13	9	3	0	0	0
nj89;nj268	236	7	2	1	0	0	0	0
nj89;nj269	153	6	4	5	1	0	0	0
nj89;nj270	89	14	5	6	2	0	1	0
nj89;nj271	105	29	26	6	1	0	0	0
nj89;nj274	31	10	28	27	5	2	0	0
wild-type	36	25	42	98	45	7	0	0
nj89	0	0	1	1	8	22	26	40
nj89;nj267	131	39	19	6	4	2	1	0
nj89;nj268	177	12	3	1	0	0	0	0
nj89;nj269	159	11	14	10	4	0	0	0
nj89;nj270	31	5	3	3	8	5	4	1
nj89;nj271	99	61	30	27	12	15	3	1
nj89;nj274	28	22	16	17	13	10	4	1
wild-type	50	21	68	188	34	1	0	0
nj89	2	1	0	0	20	38	85	49
nj89;nj267	264	50	31	5	2	2	0	1
nj89;nj268	260	17	4	3	0	0	0	0
nj89;nj269	269	83	5	10	6	8	1	1
nj89;nj270	74	11	4	14	5	9	2	2
nj89;nj271	119	78	57	26	19	8	4	6
nj89;nj274	77	17	25	16	8	1	2	0
wild-type	2	6	20	97	21	3	0	0
nj89	0	0	1	6	19	28	41	50
nj89;nj267	36	50	16	8	8	5	1	0
nj89;nj268	76	19	7	3	3	1	0	1
nj89;nj269	141	13	2	2	0	0	0	0
nj89;nj270	63	10	8	5	4	0	0	1
nj89;nj271	53	25	12	20	21	7	7	4
nj89;nj274	31	17	16	22	6	4	0	0
wild-type	5	13	20	76	3	1	0	0
nj89	1	2	2	7	38	43	36	30
nj89;nj267	62	31	16	11	2	2	0	1
nj89;nj268	75	15	3	2	1	0	0	0
nj89;nj269	92	5	5	4	0	0	0	0
nj89;nj270	54	11	10	8	3	1	0	0
nj89;nj271	28	17	17	15	8	12	7	1
nj89;nj274	34	8	8	15	8	4	1	0
