# Supplementary material for: Genetic screens identified dual roles of microtubule-associated serine threonine kinase and CREB within a single thermosensory neuron in the regulation of Caenorhabditis elegans thermotaxis behavior
Source: G3 (Bethesda). 2022 Sep 14;12(11):jkac248. doi: 10.1093/g3journal/jkac248 (PMC9635662; doi:10.1093/g3journal/jkac248)
Supplement: jkac248_Supplementary_FileS9 [file jkac248_supplementary_files9.xlsx]

## Sheet: Fig7b
genotype	section 1	section 2	section 3	section 4	section 5	section 6	section 7	section 8
nj89	1	3	1	5	11	32	54	49
nj89 nj260	20	9	22	34	10	1	0	0
nj89 nj260;njEx1957[ttx-3(+)]	0	0	3	13	18	10	1	1
nj89 nj260;njEx1958[ttx-3(+)]	1	1	2	7	6	3	4	0
nj89	2	2	4	5	5	21	40	82
nj89 nj260	35	56	94	54	21	0	1	0
nj89 nj260;njEx1957[ttx-3(+)]	3	0	5	13	13	16	2	4
nj89 nj260;njEx1958[ttx-3(+)]	2	2	4	5	11	8	3	3
nj89	0	0	0	0	3	6	24	87
nj89 nj260	51	30	46	31	13	1	0	0
nj89 nj260;njEx1957[ttx-3(+)]	1	3	5	11	16	8	3	1
nj89 nj260;njEx1958[ttx-3(+)]	1	0	2	11	11	14	6	1
nj89	0	2	2	2	2	16	44	100
nj89 nj260	35	36	42	35	19	0	0	0
nj89 nj260;njEx1957[ttx-3(+)]	3	3	4	15	16	13	3	2
nj89 nj260;njEx1958[ttx-3(+)]	6	4	6	13	12	12	3	4
