# Supplementary material for: Genetic screens identified dual roles of microtubule-associated serine threonine kinase and CREB within a single thermosensory neuron in the regulation of Caenorhabditis elegans thermotaxis behavior
Source: G3 (Bethesda). 2022 Sep 14;12(11):jkac248. doi: 10.1093/g3journal/jkac248 (PMC9635662; doi:10.1093/g3journal/jkac248)
Supplement: jkac248_Supplementary_FileS10 [file jkac248_supplementary_files10.xlsx]

## Sheet: Fig8b
genotype	section 1	section 2	section 3	section 4	section 5	section 6	section 7	section 8
wild-type	13	29	36	101	44	6	2	1
nj257	153	6	6	5	0	0	0	0
nj257; njEx1316[unc-14p::crh-1]	0	13	39	30	8	0	2	0
wild-type	2	4	26	112	61	25	7	1
nj257	178	24	8	4	1	2	5	0
nj257; njEx1316[unc-14p::crh-1]	4	7	15	51	30	5	2	1
wild-type	8	13	38	64	8	0	0	0
nj257	102	6	1	1	1	0	0	0
nj257; njEx1316[unc-14p::crh-1]	1	4	13	26	8	0	2	0
wild-type	3	18	54	86	13	1	0	0
nj257	89	4	0	0	0	0	0	0
nj257; njEx1316[unc-14p::crh-1]	4	1	11	18	6	3	0	0

## Sheet: Fig8c
genotype	section 1	section 2	section 3	section 4	section 5	section 6	section 7	section 8
wild-type	5	9	23	68	66	11	2	0
crh-1(tz2)	108	19	10	6	8	6	5	1
crh-1(nj257)	159	4	0	0	0	0	0	0
crh-1(nj366)	175	11	4	1	1	0	0	1
wild-type	8	16	30	51	105	28	8	0
crh-1(tz2)	107	12	14	11	5	6	7	2
crh-1(nj257)	111	1	0	0	1	0	0	0
crh-1(nj366)	131	11	2	2	4	1	0	0
wild-type	5	17	26	90	62	2	0	0
crh-1(tz2)	153	13	19	11	6	6	1	2
crh-1(nj257)	125	9	3	2	1	0	0	0
crh-1(nj366)	160	16	10	2	1	1	0	1
wild-type	6	16	42	84	66	2	0	0
crh-1(tz2)	124	10	9	9	6	2	0	3
crh-1(nj257)	142	5	5	0	0	0	0	0
crh-1(nj366)	206	10	7	4	3	2	1	0

## Sheet: Fig8d
genotype	section 1	section 2	section 3	section 4	section 5	section 6	section 7	section 8
nj89	0	0	2	3	6	13	15	36
nj257; nj89	61	6	2	2	0	1	0	1
nj257; nj89; njEx1959[gcy-8L::crh-1]	2	3	0	6	8	8	10	4
nj257; nj89; njEx1960[gcy-8L::crh-1]	1	2	0	3	7	6	7	3
nj257; nj89; njEx1961[AIYp::crh-1]	44	4	2	0	2	0	0	0
nj257; nj89; njEx1962[AIYp::crh-1]	32	2	2	3	1	1	0	0
nj89	3	4	3	11	15	62	67	54
nj257; nj89	182	16	6	4	1	1	1	1
nj257; nj89; njEx1959[gcy-8L::crh-1]	5	2	4	6	7	18	26	20
nj257; nj89; njEx1960[gcy-8L::crh-1]	6	3	6	12	11	27	11	12
nj257; nj89; njEx1961[AIYp::crh-1]	80	36	10	3	2	1	2	1
nj257; nj89; njEx1962[AIYp::crh-1]	106	36	5	7	6	1	0	0
nj89	4	3	2	4	10	38	72	94
nj257; nj89	142	18	3	4	2	1	0	0
nj257; nj89; njEx1959[gcy-8L::crh-1]	3	2	1	4	12	16	8	10
nj257; nj89; njEx1960[gcy-8L::crh-1]	6	1	5	7	11	23	13	6
nj257; nj89; njEx1961[AIYp::crh-1]	116	18	5	3	4	2	1	0
nj257; nj89; njEx1962[AIYp::crh-1]	60	8	4	1	2	3	1	0
nj89	2	1	2	7	14	40	79	130
nj257; nj89	142	25	7	7	2	5	0	1
nj257; nj89; njEx1959[gcy-8L::crh-1]	5	3	3	4	5	6	20	17
nj257; nj89; njEx1960[gcy-8L::crh-1]	13	6	9	8	7	18	21	25
nj257; nj89; njEx1961[AIYp::crh-1]	102	14	2	1	3	0	0	0
nj257; nj89; njEx1962[AIYp::crh-1]	80	9	9	6	3	0	0	0
